# Supplementary material for: FiNGS: high quality somatic mutations using filters for next generation sequencing
Source: BMC Bioinformatics. 2021 Feb 18;22:77. doi: 10.1186/s12859-021-03995-y (PMC7890800; doi:10.1186/s12859-021-03995-y)
Supplement: Supplementary file 1 — Additional file 1 Supplementary Table 1: Filters included in FiNGS, with descriptions and rationales for each of them. Also includes default values in FiNGS, ICGC recommendations and FPfilter values. Using a subset of the validation data, we calculated the recall, precision and F1 scores for each set of parameters in each filter and report the parameter with the highest F1 score. [file 12859_2021_3995_MOESM1_ESM.xlsx]

## Sheet: Sheet1
Supplementary table 1: filters included in FiNGS and the rationale behind each of them, and default values in FiNGS, ICGC recommendations and FPfilter. Using a subset of the validation data, we calculated the recall, precision and F1 scores for each set of parameters in each filter and note the parameter with the highest F1 score.
							FiNGS	FiNGS	FiNGS	ICGC	ICGC	ICGC	FPfilter	FPfilter	FPfilter
Filter name	Description	Rationale	Default value	ICGC value	FPfilter value	Novel in FiNGS	Precision	Recall	F1	Precision	Recall	F1	Precision	Recall	F1	Highest F1 score
minbasequality	Minimum median base quality (separate filters for ALT reads in tumor, REF reads in tumor and REF reads in normal)	Low base quality scores suggest that the bases have not been called correctly	30	30	20		0.752137	1	0.858537	0.752137	1	0.858537	0.752137	1	0.858537	Draw
minmapqualitydifference	Maximum difference between median mapping quality of ALT reads in tumor and REF reads in normal	A large difference suggests that ALT reads map poorly and belong elsewhere	5	5			0.758621	1	0.862745	0.758621	1	0.862745				Draw
enddistance	Maximum median shortest distance to either aligned end in tumor	Variants consistently at the beginning or end of a read are suspect	10	10			0.778761	1	0.875622	0.778761	1	0.875622				Draw
enddistancemad	Minimum MAD of ALT position in tumor	Low score means that the variant is always seen at the same position in every read	3	3			0.765217	1	0.866995	0.765217	1	0.866995				Draw
minimumdepth	Minimum depth in tumor and normal	Low depth regions supply weak evidence	10	NA	10		0.745763	1	0.854369				0.745763	1	0.854369	Draw
minmapquality	Minimum median mapping quality of ALT reads in tumor	Low mapping quality suggests that a read could be mapped elsewhere	50	40			0.77193	1	0.871287	0.765217	1	0.866995				FiNGS
zeroproportion	Maximum proportion of zero mapping quality reads in tumor and normal	Zero mapping quality reads suggest non-unique sequence and potential alignment issues	0.05	0.1			0.778761	1	0.875622	0.77193	1	0.871287				FiNGS
minvaftumor	Minimum VAF in tumor	Fewer supporting reads supply weaker evidence	0.05	NA	0.2		0.854167	0.931818	0.891304				0.907895	0.784091	0.841463	FiNGS
maximumdepth	Maximum depth in tumor and normal	Regions which are extremely deeply sequenced relative to the median depth are likely non-unique	1000	NA		Novel	0.745763	1	0.854369							FiNGS only
maxvafnormal	Maximum VAF in normal	Variants should not occur in the normal sample, but allowances are made for sequencing errors and possible minor contamination	0.03	NA		Novel	0.792793	1	0.884422							FiNGS only
maxoaftumor	Maximum OAF in tumor	Alleles other than the ALT and REF allele suggest low-quality data or alignment errors	0.04	NA		Novel	0.758621	1	0.862745							FiNGS only
foxog	FoxoG artifact proportion	C>A|G>T variants can be oxidation artifacts introduced during library preparation	0.9	NA		Novel	0.77193	1	0.871287							FiNGS only
editdistance	Maximum edit distance of ALT reads in tumor (maximum edit distance of REF reads in tumor is 1 less than this value)	Reads containing multiple SNVs and indels are more likely to be sequencing or alignment artifacts	4	NA		Novel	0.758621	1	0.862745							FiNGS only
maxsecondtumor	Maximum proportion of secondary alignments in tumor	Reads with secondary alignments are more likely to have alignment problems	0.05	NA		Novel	0.752137	1	0.858537							FiNGS only
maxbadorient	Maximum proportion of inversion orientation reads in normal	Inverted orientation reads in the normal sample suggest alignment issues caused by the reference genome	0.2	NA		Novel	0.752137	1	0.858537							FiNGS only
minaltcount	Minimum number of ALT reads in tumor	Fewer supporting reads supply weaker evidence	3	4	2		0.765217	1	0.866995	0.778761	1	0.875622	0.758621	1	0.862745	ICGC
strandbiassimple	Maximum strand bias	Variants occuring in reads in only one direction are unlikely	NA	0.02	1		NA	NA	NA	0.752137	1	0.858537	0.745763	1	0.854369	ICGC
maxaltcount	Maximum number of ALT reads in normal	Variants should not occur in the normal sample	NA	1			NA	NA	NA	0.895833	0.977273	0.934783				ICGC only
snvcluster50	Maximum number of mutations within 50 bp	Reads containing multiple SNVs and indels are more likely to be sequencing or alignment artifacts	NA	2			NA	NA	NA	0.745763	1	0.854369				ICGC only
snvcluster100	Maximum number of mutations within 100 bp	Reads containing multiple SNVs and indels are more likely to be sequencing or alignment artifacts	NA	4			NA	NA	NA	0.745763	1	0.854369				ICGC only
repeats	Maximum length of 1/2/3/4mer repeats around the variant position	SNVs surrounded by repetitive sequence are potentially sequencing errors	NA	12			NA	NA	NA	0.769912	0.988636	0.865672				ICGC only
